# Supplementary material for: The fluid membrane determines mechanics of erythrocyte extracellular vesicles and is softened in hereditary spherocytosis
Source: Nat Commun. 2018 Nov 23;9:4960. doi: 10.1038/s41467-018-07445-x (PMC6251882; doi:10.1038/s41467-018-07445-x)
Supplement: Supplementary file 4 — Supplementary Data 1 [file 41467_2018_7445_MOESM4_ESM.xlsx]

## Sheet: Donor RBCs
Supplementary Data 1: Possitive ion MALDI-TOF mass spectra
m/z (Th)	Intensity (a.u.)
	Donor RBCs	Donors RBC EVs	Patient RBCs	Patient RBC EVs
427.977	5	1	0	7
427.984	2	5	1	5
427.991	1	2	3	1
427.999	0	0	0	0
428.006	2	0	0	0
428.013	7	0	0	3
428.02	7	0	0	10
428.027	11	0	0	15
428.035	6	0	0	15
428.042	2	1	0	8
428.049	0	0	1	3
428.056	0	0	0	1
428.063	5	0	0	0
428.07	7	0	0	3
428.078	8	0	0	6
428.085	12	0	0	5
428.092	8	0	0	0
428.099	2	0	0	0
428.106	5	0	0	0
428.114	7	0	0	0
428.121	4	0	2	0
428.128	1	0	5	0
428.135	0	2	4	1
428.142	4	7	1	4
428.15	3	1	0	3
428.157	9	4	0	0
428.164	6	4	0	4
428.171	2	0	0	6
428.178	5	1	0	11
428.186	1	0	1	9
428.193	0	0	0	4
428.2	5	0	0	1
428.207	3	0	0	1
428.214	2	0	0	5
428.222	0	0	0	7
428.229	0	5	0	2
428.236	0	5	0	0
428.243	0	3	0	0
428.25	4	0	0	0
428.258	6	0	0	0
428.265	3	0	0	0
428.272	0	0	0	0
428.279	0	3	0	0
428.286	0	6	0	0
428.294	5	6	0	0
428.301	10	0	0	0
428.308	6	1	0	0
428.315	1	0	0	0
428.322	0	3	2	0
428.33	0	1	3	0
428.337	0	1	1	0
428.344	0	0	0	2
428.351	0	0	0	3
428.358	0	0	0	1
428.366	0	0	0	0
428.373	0	0	0	0
428.38	11	0	4	0
428.387	12	1	7	1
428.394	12	11	11	1
428.402	13	14	13	3
428.409	20	14	20	1
428.416	8	17	38	0
428.423	11	34	61	0
428.43	23	38	71	0
428.438	32	46	64	1
428.445	33	47	104	8
428.452	27	32	136	2
428.459	16	18	149	0
428.466	12	24	128	0
428.474	23	26	112	4
428.481	17	30	90	6
428.488	9	22	65	4
428.495	7	14	45	1
428.502	6	15	33	4
428.51	9	5	30	5
428.517	5	3	20	4
428.524	1	3	13	5
428.531	1	2	6	3
428.538	4	0	0	1
428.546	2	3	0	0
428.553	0	4	0	0
428.56	0	3	2	0
428.567	1	2	7	0
428.574	3	2	13	0
428.582	0	0	8	0
428.589	0	0	7	0
428.596	0	0	2	0
428.603	0	1	0	0
428.61	0	0	0	0
428.618	0	0	0	0
428.625	0	0	0	0
428.632	1	0	0	0
428.639	1	0	0	0
428.646	0	0	0	0
428.654	0	0	0	0
428.661	0	0	0	0
428.668	0	0	0	0
428.675	0	0	0	0
428.682	0	0	0	0
428.69	0	0	2	0
428.697	2	0	6	6
428.704	1	0	4	9
428.711	0	0	1	5
428.718	0	0	0	2
428.726	3	0	0	0
428.733	2	0	0	0
428.74	0	0	0	0
428.747	1	0	0	0
428.754	1	0	0	0
428.762	0	0	0	0
428.769	0	3	0	0
428.776	0	8	0	0
428.783	0	6	0	0
428.79	0	3	0	0
428.798	0	1	0	0
428.805	0	0	0	0
428.812	0	0	0	0
428.819	0	0	0	0
428.826	0	0	0	0
428.834	0	0	0	0
428.841	0	0	0	0
428.848	0	0	0	0
428.855	1	0	3	0
428.862	0	0	4	0
428.87	0	0	1	0
428.877	0	0	1	0
428.884	0	0	0	0
428.891	5	0	0	0
428.898	7	0	0	0
428.906	3	2	0	0
428.913	0	1	0	0
428.92	0	0	0	3
428.927	2	1	0	6
428.934	2	0	0	3
428.942	1	0	0	1
428.949	1	0	0	0
428.956	0	0	0	0
428.963	0	4	0	0
428.97	0	9	1	0
428.978	0	5	0	0
428.985	0	3	0	0
428.992	0	1	0	0
428.999	0	0	0	0
429.006	0	0	0	0
429.014	0	0	0	0
429.021	0	0	0	0
429.028	0	0	0	0
429.035	4	0	0	3
429.042	3	0	0	1
429.05	0	0	1	0
429.057	0	0	0	2
429.064	0	0	0	3
429.071	0	0	0	6
429.078	0	0	0	5
429.086	0	0	0	6
429.093	4	0	0	0
429.1	1	0	0	0
429.107	0	0	0	0
429.114	0	0	0	0
429.122	0	0	0	0
429.129	0	0	0	0
429.136	0	0	0	2
429.143	0	0	0	4
429.15	0	0	2	0
429.158	0	0	1	5
429.165	0	0	1	3
429.172	2	0	2	0
429.179	5	0	0	2
429.187	2	0	0	3
429.194	0	0	0	0
429.201	0	0	0	0
429.208	1	0	0	0
429.215	2	0	0	1
429.223	1	0	4	10
429.23	0	0	4	14
429.237	1	0	2	7
429.244	3	0	0	3
429.251	2	0	0	3
429.259	1	0	0	3
429.266	1	1	0	0
429.273	1	0	0	2
429.28	0	0	0	4
429.287	0	0	0	5
429.295	0	0	0	1
429.302	0	0	2	3
429.309	0	0	0	0
429.316	3	0	0	7
429.323	4	0	0	9
429.331	1	0	0	4
429.338	0	3	0	0
429.345	0	5	4	0
429.352	0	4	2	0
429.359	0	0	0	0
429.367	1	0	0	0
429.374	0	0	0	0
429.381	3	0	0	0
429.388	7	0	0	0
429.395	4	0	0	1
429.403	1	0	6	3
429.41	0	4	5	3
429.417	1	12	8	8
429.424	4	11	16	10
429.432	14	6	26	7
429.439	16	3	23	7
429.446	5	21	20	2
429.453	5	28	16	1
429.46	11	21	6	2
429.468	6	6	4	8
429.475	0	1	17	5
429.482	0	10	24	0
429.489	4	11	18	0
429.496	6	9	17	3
429.504	0	21	6	4
429.511	0	16	0	0
429.518	0	10	0	0
429.525	7	1	0	0
429.532	7	0	2	0
429.54	2	0	2	0
429.547	0	0	0	5
429.554	0	0	0	3
429.561	0	0	0	2
429.568	0	0	5	1
429.576	0	0	3	0
429.583	0	0	2	1
429.59	0	0	0	5
429.597	0	0	0	6
429.604	0	5	0	3
429.612	0	6	7	0
429.619	0	1	8	1
429.626	0	0	5	2
429.633	0	0	1	1
429.641	0	0	0	0
429.648	0	0	0	0
429.655	6	0	0	0
429.662	8	1	0	0
429.669	3	3	0	0
429.677	0	1	0	0
429.684	0	0	0	0
429.691	0	0	0	0
429.698	0	0	0	0
429.705	0	1	0	0
429.713	0	4	0	0
429.72	0	1	0	0
429.727	4	0	0	0
429.734	0	0	0	0
429.741	0	0	0	0
429.749	0	0	0	0
429.756	2	0	0	0
429.763	2	0	0	0
429.77	0	1	3	0
429.778	0	0	2	0
429.785	0	0	1	0
429.792	0	0	0	0
429.799	0	0	0	1
429.806	0	0	0	0
429.814	0	0	0	0
429.821	1	0	0	0
429.828	6	0	0	0
429.835	2	0	0	0
429.842	1	0	0	0
429.85	2	4	0	0
429.857	0	3	0	0
429.864	0	1	0	0
429.871	0	1	0	0
429.878	5	0	0	0
429.886	5	0	0	0
429.893	3	0	0	0
429.9	1	0	0	0
429.907	0	0	0	0
429.915	5	0	1	0
429.922	5	0	7	1
429.929	1	0	3	6
429.936	3	0	3	3
429.943	5	3	0	0
429.951	0	1	0	1
429.958	0	0	0	0
429.965	0	0	0	0
429.972	0	0	0	0
429.979	0	0	2	0
429.987	0	3	1	0
429.994	0	4	0	0
430.001	0	7	0	0
430.008	0	4	0	2
430.015	0	0	0	8
430.023	0	5	0	8
430.03	0	7	0	4
430.037	0	6	0	6
430.044	0	4	0	12
430.052	0	1	0	10
430.059	0	0	0	6
430.066	0	0	0	1
430.073	0	3	0	0
430.08	0	4	0	1
430.088	0	0	0	2
430.095	0	0	0	2
430.102	0	2	0	4
430.109	0	5	0	0
430.116	0	12	0	0
430.124	0	7	0	0
430.131	0	2	0	0
430.138	1	0	0	0
430.145	0	0	0	0
430.153	0	0	0	0
430.16	0	0	0	0
430.167	0	0	0	0
430.174	0	0	0	0
430.181	0	0	0	0
430.189	0	0	0	0
430.196	8	0	0	0
430.203	10	0	0	0
430.21	7	0	0	1
430.217	3	0	0	4
430.225	1	0	0	1
430.232	2	0	0	0
430.239	0	0	0	2
430.246	2	0	0	1
430.253	0	0	0	0
430.261	0	0	0	0
430.268	0	0	0	0
430.275	0	0	0	0
430.282	2	0	0	0
430.29	5	2	0	2
430.297	9	0	0	3
430.304	6	1	3	3
430.311	4	1	1	1
430.318	4	2	0	1
430.326	2	2	0	3
430.333	2	1	0	9
430.34	1	2	0	8
430.347	1	0	0	3
430.354	0	0	0	1
430.362	0	0	0	0
430.369	0	0	0	0
430.376	0	0	0	0
430.383	0	0	5	0
430.391	3	0	3	2
430.398	1	0	0	2
430.405	0	1	8	0
430.412	2	6	18	0
430.419	2	5	12	0
430.427	1	5	3	0
430.434	2	6	0	0
430.441	4	3	6	0
430.448	8	0	12	0
430.455	6	2	10	2
430.463	3	2	10	3
430.47	4	1	10	1
430.477	4	0	7	1
430.484	0	0	3	0
430.492	1	0	3	2
430.499	2	0	2	1
430.506	2	0	0	0
430.513	0	0	0	0
430.52	0	0	2	0
430.528	0	1	1	0
430.535	0	2	3	0
430.542	0	2	0	0
430.549	0	0	0	0
430.557	0	0	0	0
430.564	0	0	0	0
430.571	0	0	0	0
430.578	0	0	0	0
430.585	0	0	0	0
430.593	2	0	0	0
430.6	5	3	0	0
430.607	3	9	0	0
430.614	8	12	0	0
430.621	5	6	0	0
430.629	0	0	0	0
430.636	0	0	0	0
430.643	0	0	0	0
430.65	0	0	0	4
430.658	0	0	0	6
430.665	0	0	0	8
430.672	0	0	0	7
430.679	0	2	0	6
430.686	0	5	0	5
430.694	0	0	0	7
430.701	0	0	0	9
430.708	0	0	1	4
430.715	0	0	6	1
430.723	0	0	5	0
430.73	0	1	2	0
430.737	5	3	0	0
430.744	3	3	0	2
430.751	0	1	0	3
430.759	0	0	0	4
430.766	0	0	0	1
430.773	0	0	0	1
430.78	1	0	0	0
430.787	3	0	0	3
430.795	3	0	0	2
430.802	9	0	0	0
430.809	9	0	0	0
430.816	3	0	0	1
430.824	0	0	0	0
430.831	0	0	0	0
430.838	3	0	0	0
430.845	4	0	0	0
430.852	0	0	0	0
430.86	0	5	0	0
430.867	1	26	0	0
430.874	1	17	0	0
430.881	3	5	0	2
430.889	2	3	0	1
430.896	4	3	0	1
430.903	8	3	0	0
430.91	3	4	0	0
430.917	0	1	0	0
430.925	0	0	0	0
430.932	0	0	0	0
430.939	0	0	0	0
430.946	0	0	0	6
430.954	1	0	0	6
430.961	6	0	0	5
430.968	6	2	0	5
430.975	1	3	0	4
430.982	0	0	0	0
430.99	0	0	5	0
430.997	0	0	9	0
431.004	0	0	7	0
431.011	2	0	1	2
431.018	4	0	0	2
431.026	0	0	0	0
431.033	5	0	0	5
431.04	4	0	0	6
431.047	1	0	0	2
431.055	0	0	0	0
431.062	0	0	2	0
431.069	0	0	0	0
431.076	0	0	0	0
431.083	0	0	3	0
431.091	0	0	8	0
431.098	0	0	4	0
431.105	0	1	2	1
431.112	0	4	0	4
431.12	0	2	0	1
431.127	0	1	0	0
431.134	0	3	0	0
431.141	0	1	0	0
431.148	0	0	0	0
431.156	0	0	0	0
431.163	0	2	0	0
431.17	0	1	0	0
431.177	3	0	0	8
431.185	2	0	0	13
431.192	6	0	0	3
431.199	2	5	0	1
431.206	0	7	0	0
431.213	3	3	0	0
431.221	2	0	0	0
431.228	2	0	0	0
431.235	2	0	0	2
431.242	0	0	0	5
431.25	0	0	0	9
431.257	0	0	0	9
431.264	1	0	0	8
431.271	0	0	0	3
431.278	0	0	0	0
431.286	1	2	0	0
431.293	1	3	5	0
431.3	0	2	7	0
431.307	0	1	2	3
431.315	0	0	0	2
431.322	0	3	0	2
431.329	0	12	0	0
431.336	0	11	0	1
431.343	0	6	0	0
431.351	1	3	0	0
431.358	1	0	0	0
431.365	0	0	0	0
431.372	2	0	0	0
431.38	3	0	1	0
431.387	3	0	1	0
431.394	2	0	0	5
431.401	0	0	0	9
431.408	0	0	0	5
431.416	2	2	0	0
431.423	0	2	0	2
431.43	0	0	0	5
431.437	0	0	0	1
431.445	1	7	0	6
431.452	2	11	0	10
431.459	5	6	0	7
431.466	5	3	0	5
431.473	0	2	0	4
431.481	1	1	0	1
431.488	0	0	0	0
431.495	0	0	0	0
431.502	0	0	0	0
431.51	0	0	0	0
431.517	0	0	0	0
431.524	0	0	0	0
431.531	0	0	0	0
431.539	0	0	0	0
431.546	0	0	0	0
431.553	0	0	0	0
431.56	0	0	0	0
431.567	0	0	0	0
431.575	0	0	0	0
431.582	0	0	0	0
431.589	0	0	0	0
431.596	0	0	0	3
431.604	0	1	0	2
431.611	0	0	0	0
431.618	0	0	8	1
431.625	0	0	6	4
431.632	1	0	2	3
431.64	5	0	1	1
431.647	6	0	0	0
431.654	3	0	0	0
431.661	0	0	0	0
431.669	0	0	0	0
431.676	0	0	0	0
431.683	0	1	0	0
431.69	0	14	0	0
431.697	0	12	0	0
431.705	0	5	0	0
431.712	2	0	0	0
431.719	5	0	0	0
431.726	2	0	0	0
431.734	0	0	0	0
431.741	0	0	0	0
431.748	0	0	0	0
431.755	0	0	0	0
431.763	0	0	0	0
431.77	0	0	0	0
431.777	0	0	1	0
431.784	0	0	0	2
431.791	0	0	0	1
431.799	0	0	0	0
431.806	0	0	0	0
431.813	0	0	0	0
431.82	0	0	1	0
431.828	0	0	3	0
431.835	0	0	1	0
431.842	0	0	0	0
431.849	0	0	0	0
431.856	1	0	0	0
431.864	4	0	0	0
431.871	6	0	0	0
431.878	5	0	0	0
431.885	0	0	0	0
431.893	0	0	0	0
431.9	0	0	0	0
431.907	0	0	2	0
431.914	0	0	2	2
431.922	0	0	2	1
431.929	0	0	4	0
431.936	0	0	8	0
431.943	0	0	7	0
431.95	0	0	2	0
431.958	0	0	0	2
431.965	0	0	0	1
431.972	0	0	0	4
431.979	0	1	0	7
431.987	0	5	0	5
431.994	3	6	0	1
432.001	5	3	0	0
432.008	2	0	0	0
432.015	0	0	0	0
432.023	0	0	0	0
432.03	0	4	0	0
432.037	0	4	0	0
432.044	0	4	0	0
432.052	0	1	0	0
432.059	0	0	0	0
432.066	0	0	0	0
432.073	0	0	0	0
432.081	0	0	0	0
432.088	0	0	0	0
432.095	5	0	0	0
432.102	9	0	0	0
432.109	5	0	0	0
432.117	2	0	0	0
432.124	0	1	0	0
432.131	0	0	0	0
432.138	0	0	0	0
432.146	0	0	0	0
432.153	0	0	0	0
432.16	2	0	0	0
432.167	3	0	0	0
432.175	2	0	0	0
432.182	2	2	0	0
432.189	0	2	0	0
432.196	0	0	3	0
432.203	0	1	2	0
432.211	0	2	0	0
432.218	0	0	0	0
432.225	0	0	0	0
432.232	7	1	0	0
432.24	13	5	0	0
432.247	6	2	0	0
432.254	3	0	0	0
432.261	0	0	0	0
432.269	0	0	0	1
432.276	0	0	0	3
432.283	0	0	0	0
432.29	0	0	0	1
432.297	0	0	0	1
432.305	0	0	1	2
432.312	0	0	0	0
432.319	0	3	0	1
432.326	0	14	0	3
432.334	0	15	0	0
432.341	0	9	0	0
432.348	0	3	0	0
432.355	2	0	0	0
432.363	4	1	0	0
432.37	1	2	0	0
432.377	0	0	0	3
432.384	0	0	0	6
432.391	0	0	0	4
432.399	0	0	0	4
432.406	0	0	0	1
432.413	0	1	0	4
432.42	0	0	0	8
432.428	0	0	0	4
432.435	0	0	0	3
432.442	4	0	0	0
432.449	6	0	0	0
432.457	8	0	0	0
432.464	2	0	0	0
432.471	0	0	0	0
432.478	0	0	0	0
432.485	0	0	0	2
432.493	2	0	0	4
432.5	0	0	0	3
432.507	0	0	0	0
432.514	3	0	0	0
432.522	3	0	0	0
432.529	6	1	0	0
432.536	2	7	0	0
432.543	0	4	0	0
432.551	0	2	0	0
432.558	0	0	0	3
432.565	0	0	0	2
432.572	0	0	0	0
432.579	0	0	0	0
432.587	0	0	0	0
432.594	5	0	0	0
432.601	8	0	0	0
432.608	4	0	0	0
432.616	0	0	0	0
432.623	0	0	0	0
432.63	3	0	0	0
432.637	2	0	0	0
432.645	0	0	0	0
432.652	0	0	0	1
432.659	0	0	0	5
432.666	0	0	0	3
432.674	0	0	0	0
432.681	0	0	0	0
432.688	0	0	0	0
432.695	0	0	0	1
432.702	0	0	0	5
432.71	0	0	0	4
432.717	0	0	0	0
432.724	0	4	0	1
432.731	0	5	0	6
432.739	0	3	5	4
432.746	0	0	7	2
432.753	0	0	3	1
432.76	0	3	0	0
432.768	0	10	0	0
432.775	0	7	0	0
432.782	0	3	0	0
432.789	0	3	0	0
432.797	0	0	0	0
432.804	0	0	0	0
432.811	2	0	0	0
432.818	1	0	0	0
432.825	1	0	0	3
432.833	0	0	2	1
432.84	0	0	0	0
432.847	0	0	0	0
432.854	0	0	0	0
432.862	0	0	0	0
432.869	0	6	0	0
432.876	0	9	0	0
432.883	0	4	0	0
432.891	0	3	0	0
432.898	0	1	0	0
432.905	0	0	0	0
432.912	1	0	0	0
432.92	2	0	0	0
432.927	0	0	0	0
432.934	0	0	0	0
432.941	0	1	0	0
432.948	0	2	0	0
432.956	0	0	0	0
432.963	0	0	0	7
432.97	0	0	0	4
432.977	0	0	0	0
432.985	0	0	0	0
432.992	0	0	0	0
432.999	0	0	0	0
433.006	0	1	0	0
433.014	0	2	3	0
433.021	0	0	3	0
433.028	0	0	1	0
433.035	7	0	0	0
433.043	6	0	0	0
433.05	0	0	0	0
433.057	6	0	0	6
433.064	2	0	0	4
433.071	0	0	0	0
433.079	0	0	0	0
433.086	3	0	0	0
433.093	5	0	0	0
433.1	3	0	0	0
433.108	0	0	0	0
433.115	0	0	0	0
433.122	0	0	0	0
433.129	0	0	0	0
433.137	0	6	0	0
433.144	0	3	0	0
433.151	0	1	0	0
433.158	0	0	0	0
433.166	0	0	0	0
433.173	0	0	0	0
433.18	0	0	0	3
433.187	0	0	0	10
433.195	0	3	0	10
433.202	0	0	0	6
433.209	0	0	0	0
433.216	0	0	0	0
433.223	0	0	0	1
433.231	0	0	0	1
433.238	0	0	0	0
433.245	0	0	0	0
433.252	0	0	0	0
433.26	2	0	0	0
433.267	0	2	0	0
433.274	1	0	0	0
433.281	0	1	0	0
433.289	0	7	0	0
433.296	0	10	0	2
433.303	0	7	0	1
433.31	0	3	0	1
433.318	0	1	0	0
433.325	0	0	0	1
433.332	2	0	0	0
433.339	0	7	0	0
433.347	0	8	0	1
433.354	0	3	0	5
433.361	6	0	0	1
433.368	7	0	0	3
433.376	3	0	0	2
433.383	2	0	0	0
433.39	1	0	0	0
433.397	0	0	0	0
433.404	0	4	7	0
433.412	0	6	10	0
433.419	1	3	6	0
433.426	0	0	3	2
433.433	0	0	2	2
433.441	2	0	4	1
433.448	1	4	3	0
433.455	0	4	0	0
433.462	0	1	0	2
433.47	0	0	0	10
433.477	3	0	0	5
433.484	3	0	0	0
433.491	2	1	0	0
433.499	0	1	0	4
433.506	0	0	0	4
433.513	0	0	0	1
433.52	0	0	0	0
433.528	0	0	0	0
433.535	0	0	6	0
433.542	0	0	7	0
433.549	0	0	2	5
433.557	0	0	2	3
433.564	0	0	0	0
433.571	3	0	0	0
433.578	7	0	0	0
433.586	6	0	0	0
433.593	2	0	0	0
433.6	0	0	0	0
433.607	0	0	0	0
433.614	0	0	0	0
433.622	1	0	0	0
433.629	4	0	0	0
433.636	3	1	0	0
433.643	0	0	0	0
433.651	0	0	0	0
433.658	0	0	0	0
433.665	0	0	0	5
433.672	0	0	2	4
433.68	0	0	12	1
433.687	0	0	12	0
433.694	0	0	4	0
433.701	0	0	3	0
433.709	3	2	1	0
433.716	6	6	0	0
433.723	4	0	0	0
433.73	4	0	0	0
433.738	3	0	0	0
433.745	0	0	0	0
433.752	2	0	0	2
433.759	6	0	0	4
433.767	6	0	0	0
433.774	3	0	0	0
433.781	0	0	0	0
433.788	0	0	0	0
433.796	0	0	0	0
433.803	0	0	0	0
433.81	0	0	0	0
433.817	0	0	0	0
433.825	0	1	0	3
433.832	0	0	0	6
433.839	0	0	0	0
433.846	0	0	0	0
433.854	0	0	0	0
433.861	0	0	0	0
433.868	0	0	0	0
433.875	0	0	0	0
433.882	0	0	0	0
433.89	0	0	0	0
433.897	0	3	0	0
433.904	0	2	0	0
433.911	0	0	0	0
433.919	0	0	0	0
433.926	0	0	0	0
433.933	0	0	0	0
433.94	0	0	0	0
433.948	0	0	0	0
433.955	0	2	0	0
433.962	1	0	0	0
433.969	5	0	4	0
433.977	4	0	8	0
433.984	2	4	9	0
433.991	1	3	6	2
433.998	0	0	1	7
434.006	0	0	0	7
434.013	3	0	0	2
434.02	3	0	0	1
434.027	0	0	5	0
434.035	0	0	4	0
434.042	0	4	5	0
434.049	3	5	4	0
434.056	2	1	1	0
434.064	0	4	0	4
434.071	1	2	0	5
434.078	0	1	1	6
434.085	3	4	1	1
434.093	4	9	0	1
434.1	3	4	0	2
434.107	0	1	0	0
434.114	0	0	0	0
434.122	0	0	0	0
434.129	0	0	2	0
434.136	1	0	0	0
434.143	2	0	0	0
434.151	1	0	0	0
434.158	0	0	5	0
434.165	0	0	8	0
434.172	4	0	6	0
434.18	7	0	1	1
434.187	5	0	0	7
434.194	3	0	0	2
434.201	2	0	0	0
434.209	1	0	0	0
434.216	0	0	0	0
434.223	0	0	0	1
434.23	0	0	0	4
434.238	0	0	0	0
434.245	0	0	0	0
434.252	0	0	0	0
434.259	0	0	0	0
434.267	0	1	0	0
434.274	0	1	0	0
434.281	0	1	0	0
434.288	0	2	0	0
434.296	0	1	0	5
434.303	0	0	0	6
434.31	4	0	0	2
434.317	2	3	0	1
434.324	1	2	0	0
434.332	0	0	0	0
434.339	4	0	0	0
434.346	9	0	0	2
434.353	4	0	0	3
434.361	0	0	0	2
434.368	0	2	0	0
434.375	2	5	0	0
434.382	5	1	1	0
434.39	5	0	6	0
434.397	1	0	2	0
434.404	0	0	1	0
434.411	0	0	0	0
434.419	0	2	0	0
434.426	0	7	0	0
434.433	2	6	0	0
434.44	3	1	0	1
434.448	0	0	0	3
434.455	0	0	0	2
434.462	0	0	0	1
434.469	0	0	0	2
434.477	0	0	0	2
434.484	0	0	0	0
434.491	1	0	0	0
434.498	2	0	0	1
434.506	3	0	0	0
434.513	0	0	0	0
434.52	0	0	0	0
434.527	0	0	0	0
434.535	0	0	0	0
434.542	0	0	0	0
434.549	0	0	0	0
434.556	0	0	0	0
434.564	0	0	0	9
434.571	0	0	0	11
434.578	0	0	0	4
434.585	0	0	0	2
434.593	7	0	0	0
434.6	5	0	0	0
434.607	0	0	0	0
434.614	0	6	0	0
434.622	0	7	2	0
434.629	0	1	4	0
434.636	0	0	0	0
434.643	0	0	0	0
434.651	0	0	0	0
434.658	0	0	0	0
434.665	0	0	0	0
434.672	0	1	0	0
434.68	0	0	0	0
434.687	0	0	0	0
434.694	0	0	0	0
434.701	0	0	0	7
434.709	0	1	0	5
434.716	0	6	0	5
434.723	0	6	0	0
434.73	0	1	0	0
434.738	0	0	0	0
434.745	0	0	0	0
434.752	0	0	0	0
434.759	0	0	0	0
434.767	0	0	0	0
434.774	0	0	0	5
434.781	0	0	0	9
434.788	0	4	0	4
434.796	0	3	0	2
434.803	0	1	0	1
434.81	0	1	0	0
434.817	0	0	0	0
434.825	0	0	0	0
434.832	3	0	0	0
434.839	3	0	0	0
434.847	0	0	2	0
434.854	0	0	8	0
434.861	0	0	4	0
434.868	0	0	1	0
434.876	0	0	0	0
434.883	0	0	0	0
434.89	6	0	0	0
434.897	8	0	0	0
434.905	3	4	0	0
434.912	0	1	0	0
434.919	0	0	0	0
434.926	0	0	0	0
434.934	0	0	0	0
434.941	0	0	0	0
434.948	0	0	0	0
434.955	0	0	0	0
434.963	0	0	0	0
434.97	0	0	0	6
434.977	0	0	0	5
434.984	3	0	0	2
434.992	2	0	0	0
434.999	1	0	0	0
435.006	1	0	0	0
435.013	11	0	0	0
435.021	13	0	2	0
435.028	5	0	7	0
435.035	2	1	5	0
435.042	0	7	0	0
435.05	3	4	1	0
435.057	3	0	0	0
435.064	0	0	0	0
435.071	0	0	0	3
435.079	2	0	0	3
435.086	2	0	0	2
435.093	7	0	0	0
435.1	4	1	0	0
435.108	6	3	0	0
435.115	7	2	0	0
435.122	2	1	0	0
435.129	1	0	0	0
435.137	0	0	0	0
435.144	0	0	0	2
435.151	0	0	0	0
435.158	0	0	0	2
435.166	0	0	0	1
435.173	0	0	0	0
435.18	0	0	2	0
435.187	0	4	4	3
435.195	0	2	2	3
435.202	0	1	0	2
435.209	0	0	0	0
435.216	6	0	0	0
435.224	2	0	0	0
435.231	1	0	0	0
435.238	1	0	0	0
435.245	0	0	0	0
435.253	0	3	0	0
435.26	0	1	0	0
435.267	0	1	0	0
435.275	0	0	0	0
435.282	0	0	0	0
435.289	0	0	0	0
435.296	0	0	0	0
435.304	0	0	0	0
435.311	0	0	0	0
435.318	2	0	0	0
435.325	10	0	0	1
435.333	10	0	0	0
435.34	5	0	0	1
435.347	2	0	3	4
435.354	0	0	7	3
435.362	0	5	9	0
435.369	2	3	5	0
435.376	3	1	0	0
435.383	0	0	1	0
435.391	0	0	0	0
435.398	3	0	0	0
435.405	6	0	0	0
435.412	7	0	0	0
435.42	5	0	0	0
435.427	0	0	0	0
435.434	0	0	0	2
435.441	5	0	0	0
435.449	8	0	0	0
435.456	5	0	0	0
435.463	3	0	0	4
435.47	0	0	0	4
435.478	0	0	1	1
435.485	1	0	2	9
435.492	6	0	2	12
435.499	2	0	0	4
435.507	1	0	0	1
435.514	0	0	0	1
435.521	0	0	0	0
435.528	0	0	0	4
435.536	2	0	0	2
435.543	1	0	0	0
435.55	0	4	0	0
435.558	0	3	0	0
435.565	0	4	0	0
435.572	0	6	0	0
435.579	0	1	0	1
435.587	0	0	0	1
435.594	0	0	0	0
435.601	0	0	0	0
435.608	0	0	0	0
435.616	0	0	0	0
435.623	0	0	0	0
435.63	0	0	0	0
435.637	1	0	0	0
435.645	1	1	0	0
435.652	0	4	0	0
435.659	0	2	0	0
435.666	0	2	3	0
435.674	0	3	2	0
435.681	0	2	0	0
435.688	0	0	6	0
435.695	0	0	3	0
435.703	0	0	0	0
435.71	0	0	0	0
435.717	0	0	0	0
435.724	0	0	0	8
435.732	1	0	0	13
435.739	7	0	0	10
435.746	5	0	0	4
435.754	0	0	0	1
435.761	0	2	0	0
435.768	0	11	0	0
435.775	0	10	0	0
435.783	0	3	0	2
435.79	0	1	0	1
435.797	0	0	0	0
435.804	0	0	0	0
435.812	1	0	0	0
435.819	3	0	0	0
435.826	7	0	0	5
435.833	1	0	0	3
435.841	0	1	0	1
435.848	0	0	0	0
435.855	0	0	0	0
435.862	0	0	2	0
435.87	0	2	0	3
435.877	0	10	0	2
435.884	0	7	0	0
435.891	0	4	1	0
435.899	0	2	4	0
435.906	0	0	4	0
435.913	0	0	4	0
435.921	0	0	3	2
435.928	5	0	2	3
435.935	3	0	0	0
435.942	1	0	0	0
435.95	0	0	0	1
435.957	0	0	0	1
435.964	0	0	0	0
435.971	0	0	0	0
435.979	0	0	0	0
435.986	0	0	0	0
435.993	0	0	0	0
436	0	2	0	0
436.008	0	1	0	0
436.015	0	1	0	0
436.022	1	0	0	0
436.029	0	0	0	0
436.037	0	0	0	1
436.044	0	1	0	0
436.051	0	0	0	2
436.059	0	0	0	4
436.066	0	0	0	0
436.073	0	0	1	0
436.08	0	0	6	0
436.088	0	0	5	0
436.095	0	0	3	0
436.102	0	0	0	0
436.109	0	0	0	0
436.117	0	0	0	0
436.124	0	0	0	0
436.131	0	0	0	0
436.138	0	0	0	0
436.146	3	0	0	0
436.153	5	2	0	0
436.16	2	3	0	0
436.167	6	0	0	0
436.175	3	0	0	0
436.182	3	0	0	0
436.189	1	0	0	0
436.197	0	0	0	0
436.204	0	0	0	0
436.211	5	0	0	0
436.218	13	0	0	0
436.226	12	0	0	0
436.233	5	0	0	0
436.24	2	0	0	0
436.247	2	0	0	0
436.255	0	0	0	0
436.262	0	0	0	0
436.269	0	0	0	0
436.276	0	0	2	0
436.284	0	2	1	0
436.291	0	1	0	0
436.298	5	0	0	0
436.305	5	0	0	0
436.313	1	0	0	0
436.32	0	0	0	0
436.327	0	0	0	0
436.335	0	0	0	0
436.342	0	0	0	0
436.349	0	0	0	0
436.356	0	0	0	0
436.364	0	0	0	0
436.371	0	0	0	0
436.378	0	0	3	0
436.385	0	0	0	2
436.393	0	0	0	1
436.4	0	0	0	0
436.407	1	0	0	0
436.414	4	0	0	0
436.422	4	0	0	0
436.429	1	0	0	0
436.436	0	0	0	0
436.444	0	0	0	0
436.451	0	0	0	0
436.458	0	0	0	0
436.465	1	0	0	0
436.473	0	0	0	0
436.48	0	0	0	2
436.487	0	0	0	1
436.494	3	0	0	2
436.502	1	0	0	0
436.509	1	0	0	0
436.516	0	0	0	0
436.523	0	0	0	0
436.531	0	0	0	0
436.538	1	0	0	2
436.545	0	0	0	4
436.552	0	0	0	1
436.56	0	0	0	0
436.567	0	0	0	0
436.574	0	0	0	0
436.582	0	0	0	2
436.589	0	0	0	5
436.596	0	0	0	2
436.603	2	0	0	0
436.611	1	0	0	0
436.618	1	0	0	5
436.625	0	0	0	3
436.632	0	0	0	2
436.64	0	0	0	0
436.647	0	0	0	0
436.654	0	0	0	0
436.662	0	0	0	0
436.669	0	0	0	0
436.676	0	0	0	0
436.683	0	0	0	0
436.691	5	0	0	0
436.698	3	0	0	0
436.705	1	0	0	0
436.712	0	0	0	0
436.72	0	6	0	0
436.727	1	8	0	2
436.734	0	1	0	0
436.741	0	0	0	0
436.749	0	0	0	0
436.756	0	0	0	0
436.763	0	0	0	0
436.771	0	0	0	0
436.778	0	0	0	0
436.785	0	0	0	0
436.792	0	0	0	0
436.8	0	0	0	0
436.807	0	0	0	0
436.814	0	0	0	0
436.821	0	0	2	0
436.829	0	0	1	0
436.836	0	0	0	0
436.843	1	0	0	0
436.85	1	1	0	0
436.858	0	6	0	0
436.865	0	6	0	0
436.872	0	0	0	0
436.88	1	0	0	0
436.887	0	0	0	0
436.894	0	0	0	0
436.901	4	0	0	0
436.909	9	0	0	0
436.916	10	0	0	2
436.923	11	0	0	0
436.93	4	0	0	0
436.938	1	2	0	0
436.945	0	2	0	0
436.952	0	2	0	0
436.96	0	0	0	0
436.967	3	0	0	0
436.974	3	0	0	0
436.981	0	0	0	0
436.989	0	0	0	0
436.996	0	1	0	0
437.003	0	0	0	0
437.01	0	0	0	2
437.018	0	0	0	5
437.025	3	0	0	1
437.032	8	4	0	0
437.039	3	4	0	0
437.047	0	3	0	0
437.054	0	1	0	1
437.061	0	7	0	8
437.069	0	5	2	9
437.076	0	2	4	4
437.083	0	0	3	0
437.09	0	4	1	0
437.098	0	2	1	2
437.105	0	0	4	1
437.112	0	0	1	0
437.119	0	0	0	0
437.127	0	0	1	0
437.134	0	1	2	0
437.141	0	1	1	3
437.149	0	0	0	13
437.156	0	0	0	14
437.163	0	0	0	9
437.17	0	0	0	7
437.178	0	0	0	2
437.185	0	0	0	2
437.192	5	0	0	3
437.199	7	0	0	1
437.207	5	0	0	0
437.214	0	0	0	0
437.221	0	0	0	0
437.229	0	0	0	0
437.236	0	2	0	0
437.243	0	3	0	2
437.25	2	4	0	2
437.258	4	2	0	0
437.265	10	0	0	0
437.272	2	0	0	0
437.279	0	0	5	0
437.287	0	0	2	2
437.294	0	0	0	3
437.301	0	0	0	2
437.309	0	0	4	0
437.316	0	0	6	0
437.323	0	1	2	0
437.33	1	0	0	0
437.338	0	0	0	0
437.345	0	1	0	0
437.352	4	0	0	2
437.359	6	0	0	5
437.367	3	5	0	9
437.374	7	12	0	7
437.381	8	9	0	8
437.389	8	3	0	2
437.396	2	1	0	8
437.403	0	0	0	6
437.41	1	0	3	5
437.418	3	1	5	1
437.425	1	0	2	0
437.432	0	0	0	0
437.439	1	0	0	0
437.447	7	0	0	0
437.454	10	0	0	0
437.461	9	0	3	0
437.469	2	0	7	0
437.476	0	0	6	3
437.483	0	0	3	1
437.49	0	0	0	0
437.498	0	0	0	0
437.505	0	0	0	0
437.512	0	0	0	0
437.519	1	0	0	0
437.527	0	0	0	0
437.534	0	0	0	0
437.541	0	0	0	0
437.549	0	0	0	0
437.556	4	0	0	2
437.563	1	0	0	3
437.57	0	0	0	0
437.578	0	0	3	0
437.585	0	0	4	0
437.592	0	0	3	5
437.6	0	0	0	1
437.607	0	0	0	0
437.614	0	0	0	0
437.621	2	0	0	0
437.629	4	0	0	0
437.636	3	0	0	0
437.643	0	0	0	0
437.65	0	0	0	1
437.658	0	0	0	1
437.665	0	0	0	0
437.672	0	0	0	0
437.68	0	0	0	0
437.687	0	0	0	0
437.694	0	0	0	1
437.701	0	0	0	0
437.709	0	0	0	0
437.716	0	5	0	0
437.723	0	7	0	0
437.73	0	4	0	0
437.738	0	0	0	1
437.745	0	0	0	2
437.752	0	0	0	0
437.76	0	8	0	0
437.767	0	11	0	0
437.774	0	5	0	0
437.781	0	2	0	0
437.789	0	0	0	0
437.796	0	0	0	0
437.803	2	0	0	0
437.811	11	0	0	0
437.818	5	0	0	0
437.825	1	0	0	0
437.832	0	0	0	0
437.84	0	0	0	0
437.847	0	0	0	0
437.854	0	0	0	0
437.861	0	0	0	0
437.869	0	0	0	0
437.876	7	0	0	1
437.883	3	0	0	3
437.891	2	0	0	0
437.898	2	0	0	0
437.905	1	0	0	0
437.912	0	0	0	0
437.92	0	0	2	0
437.927	0	0	0	0
437.934	0	0	0	0
437.942	0	1	0	0
437.949	0	3	0	0
437.956	0	0	0	0
437.963	0	0	0	1
437.971	0	0	0	0
437.978	0	0	0	0
437.985	0	2	0	0
437.992	0	0	0	0
438	3	0	0	0
438.007	12	0	0	0
438.014	10	0	0	0
438.022	5	0	3	0
438.029	3	1	0	0
438.036	0	0	0	0
438.043	0	0	0	0
438.051	0	0	0	0
438.058	0	0	0	0
438.065	0	0	0	0
438.073	0	5	0	0
438.08	0	3	0	0
438.087	0	2	0	0
438.094	0	1	0	0
438.102	0	0	0	0
438.109	0	0	0	0
438.116	0	0	0	0
438.124	0	0	0	0
438.131	0	0	0	0
438.138	0	0	0	0
438.145	0	0	0	0
438.153	0	0	0	0
438.16	0	0	0	0
438.167	0	0	0	0
438.174	0	0	0	3
438.182	0	0	0	4
438.189	3	0	0	0
438.196	6	0	0	0
438.204	1	0	0	0
438.211	0	0	0	0
438.218	0	0	0	0
438.225	0	0	0	0
438.233	0	0	0	0
438.24	0	0	0	0
438.247	0	0	0	0
438.255	0	0	0	0
438.262	0	0	0	3
438.269	0	0	0	4
438.276	2	0	0	2
438.284	3	0	0	0
438.291	3	0	0	0
438.298	3	0	0	0
438.306	3	0	0	0
438.313	4	0	0	0
438.32	3	0	0	0
438.327	0	0	0	0
438.335	1	0	0	0
438.342	5	0	0	0
438.349	4	0	4	0
438.356	4	0	5	0
438.364	2	0	1	0
438.371	1	1	5	0
438.378	1	1	11	5
438.386	0	0	3	4
438.393	1	0	2	2
438.4	0	9	7	1
438.407	0	14	4	0
438.415	2	11	4	0
438.422	4	15	6	0
438.429	7	17	6	0
438.437	4	7	3	0
438.444	0	1	0	0
438.451	0	0	0	2
438.458	0	0	1	10
438.466	1	0	0	5
438.473	5	0	0	1
438.48	1	0	0	0
438.488	0	0	0	0
438.495	0	0	0	0
438.502	0	0	0	0
438.509	0	0	0	0
438.517	0	1	0	0
438.524	0	8	0	0
438.531	0	4	0	0
438.539	0	0	0	0
438.546	2	0	0	0
438.553	1	0	0	7
438.56	0	0	0	7
438.568	0	0	0	2
438.575	0	3	0	1
438.582	0	2	0	4
438.59	0	0	0	3
438.597	0	0	0	1
438.604	0	1	0	1
438.611	0	1	0	6
438.619	0	0	0	5
438.626	0	0	0	2
438.633	0	0	0	0
438.641	0	0	0	0
438.648	0	0	0	0
438.655	0	0	0	0
438.662	4	0	0	0
438.67	1	0	0	0
438.677	1	0	0	0
438.684	9	0	0	0
438.692	14	0	0	0
438.699	16	0	0	0
438.706	9	0	0	0
438.713	7	0	0	0
438.721	0	0	0	0
438.728	0	2	0	0
438.735	0	6	0	0
438.743	0	5	0	0
438.75	0	0	0	1
438.757	0	0	0	4
438.764	0	0	0	3
438.772	0	0	0	0
438.779	2	0	0	0
438.786	0	0	0	0
438.794	0	0	3	1
438.801	0	0	4	5
438.808	0	0	2	12
438.815	0	0	0	9
438.823	0	0	0	5
438.83	0	0	0	0
438.837	0	0	0	0
438.845	1	0	0	0
438.852	3	0	0	5
438.859	0	0	0	2
438.866	0	0	0	2
438.874	0	0	0	0
438.881	0	0	0	0
438.888	0	0	0	0
438.896	0	0	1	0
438.903	0	0	0	0
438.91	0	0	0	0
438.917	1	0	0	0
438.925	0	0	0	0
438.932	0	0	0	0
438.939	0	0	0	3
438.947	0	0	0	3
438.954	0	6	0	0
438.961	0	11	0	0
438.968	0	4	0	0
438.976	1	1	0	0
438.983	0	0	0	0
438.99	0	0	0	0
438.998	0	0	0	0
439.005	0	0	0	0
439.012	0	0	0	0
439.019	0	0	0	0
439.027	0	4	6	0
439.034	0	4	5	0
439.041	0	2	2	0
439.049	0	1	0	0
439.056	0	3	0	1
439.063	0	3	0	0
439.07	0	2	0	0
439.078	0	0	0	0
439.085	0	0	0	0
439.092	0	0	0	0
439.1	0	0	0	0
439.107	0	0	0	0
439.114	0	0	4	0
439.121	0	0	2	0
439.129	2	0	1	0
439.136	1	0	0	0
439.143	0	0	0	0
439.151	1	0	0	0
439.158	6	0	0	0
439.165	6	0	0	0
439.172	3	0	0	0
439.18	1	0	0	3
439.187	0	0	0	1
439.194	0	0	0	0
439.202	0	0	0	0
439.209	0	0	0	0
439.216	0	0	0	0
439.223	0	3	0	0
439.231	0	5	0	0
439.238	0	3	0	0
439.245	0	0	0	0
439.253	0	0	0	0
439.26	0	0	0	0
439.267	0	0	0	0
439.274	0	0	0	5
439.282	0	2	0	4
439.289	1	4	0	4
439.296	5	8	0	3
439.304	2	6	0	0
439.311	1	1	0	0
439.318	1	0	0	0
439.325	0	0	0	0
439.333	0	5	0	0
439.34	5	7	0	0
439.347	10	3	6	0
439.355	12	1	5	0
439.362	22	1	1	0
439.369	18	0	0	0
439.377	13	0	0	0
439.384	10	0	0	0
439.391	16	4	7	0
439.398	25	4	8	1
439.406	28	3	8	3
439.413	28	0	3	3
439.42	17	5	1	5
439.428	14	0	0	5
439.435	11	0	0	8
439.442	5	0	3	14
439.449	3	0	2	9
439.457	0	0	2	0
439.464	3	0	1	0
439.471	2	0	0	0
439.479	4	0	0	12
439.486	2	0	0	8
439.493	0	1	0	5
439.5	0	1	0	2
439.508	0	1	0	2
439.515	3	0	0	0
439.522	5	0	0	3
439.53	3	0	0	0
439.537	0	0	0	0
439.544	3	0	0	0
439.552	2	0	0	0
439.559	3	0	0	0
439.566	5	0	0	0
439.573	0	0	0	0
439.581	0	0	0	0
439.588	0	0	0	0
439.595	0	0	0	4
439.603	0	0	0	10
439.61	0	0	0	8
439.617	0	0	0	2
439.624	0	0	0	0
439.632	0	0	0	0
439.639	0	0	0	0
439.646	0	0	0	1
439.654	0	0	0	0
439.661	0	0	0	0
439.668	0	1	0	0
439.675	4	0	0	0
439.683	3	0	0	0
439.69	2	1	0	2
439.697	0	5	0	4
439.705	0	4	0	1
439.712	0	0	0	0
439.719	0	0	0	3
439.727	0	0	0	1
439.734	3	0	0	0
439.741	0	0	0	0
439.748	0	0	0	0
439.756	0	1	0	0
439.763	0	3	0	4
439.77	0	1	0	3
439.778	0	0	0	0
439.785	0	0	0	7
439.792	0	0	0	5
439.799	0	0	0	1
439.807	0	0	0	0
439.814	0	0	0	1
439.821	0	0	0	0
439.829	1	0	0	0
439.836	1	0	0	0
439.843	0	0	0	0
439.851	0	0	0	0
439.858	0	0	0	3
439.865	0	0	0	6
439.872	0	0	0	2
439.88	0	0	0	0
439.887	0	0	0	0
439.894	0	0	0	0
439.902	0	0	0	0
439.909	0	0	0	0
439.916	0	1	0	0
439.923	0	0	0	0
439.931	0	0	0	0
439.938	0	0	0	0
439.945	0	0	0	0
439.953	0	0	0	0
439.96	0	0	0	0
439.967	0	0	0	0
439.975	0	2	0	0
439.982	3	5	0	0
439.989	8	1	0	0
439.996	7	0	0	0
440.004	4	0	0	0
440.011	0	0	0	0
440.018	0	0	0	0
440.026	0	0	0	0
440.033	0	0	0	0
440.04	5	0	0	0
440.047	9	0	0	0
440.055	8	0	0	0
440.062	3	0	0	0
440.069	3	0	0	0
440.077	8	0	0	0
440.084	14	0	0	4
440.091	11	0	0	4
440.099	4	0	0	0
440.106	1	0	0	0
440.113	0	0	0	0
440.12	0	0	0	0
440.128	0	0	0	0
440.135	0	0	0	0
440.142	3	0	0	0
440.15	6	0	0	0
440.157	5	0	0	0
440.164	1	0	0	0
440.172	0	0	0	0
440.179	0	0	0	0
440.186	1	0	0	0
440.193	0	0	0	4
440.201	0	0	0	3
440.208	0	0	0	1
440.215	0	0	0	1
440.223	0	0	0	0
440.23	0	0	0	0
440.237	0	0	0	0
440.244	3	0	0	0
440.252	4	0	0	0
440.259	4	0	0	0
440.266	0	0	0	0
440.274	0	0	0	0
440.281	0	0	0	2
440.288	0	0	0	1
440.296	0	2	0	0
440.303	0	0	0	0
440.31	0	1	0	0
440.317	0	0	0	0
440.325	0	0	0	0
440.332	3	0	1	0
440.339	4	0	1	0
440.347	2	0	3	0
440.354	5	2	1	0
440.361	7	5	0	0
440.369	14	6	0	0
440.376	14	3	2	4
440.383	10	0	9	11
440.39	6	2	11	11
440.398	4	6	21	4
440.405	14	6	14	2
440.412	22	9	15	0
440.42	14	9	31	0
440.427	10	6	21	0
440.434	4	3	27	1
440.442	1	7	27	0
440.449	5	5	23	0
440.456	2	1	10	0
440.463	0	2	5	0
440.471	0	0	10	0
440.478	1	2	10	0
440.485	5	6	3	0
440.493	4	3	1	0
440.5	1	0	0	2
440.507	0	2	0	8
440.515	0	0	0	9
440.522	0	6	0	9
440.529	0	3	0	1
440.536	1	1	0	6
440.544	4	7	0	4
440.551	3	8	0	2
440.558	1	5	0	0
440.566	0	3	0	0
440.573	0	2	0	0
440.58	0	0	0	0
440.588	0	0	0	0
440.595	0	0	0	0
440.602	0	0	0	0
440.609	0	0	0	0
440.617	0	0	0	0
440.624	0	0	0	0
440.631	1	0	0	2
440.639	10	0	0	3
440.646	14	0	0	0
440.653	11	0	0	0
440.661	3	0	1	0
440.668	2	0	2	0
440.675	5	0	3	0
440.682	3	0	0	0
440.69	0	0	0	0
440.697	2	0	0	5
440.704	7	0	0	2
440.712	12	0	0	0
440.719	10	0	0	1
440.726	7	0	2	2
440.734	2	0	1	0
440.741	0	0	0	2
440.748	0	0	0	3
440.755	0	0	0	3
440.763	0	0	0	1
440.77	0	0	0	0
440.777	0	0	0	0
440.785	0	0	0	2
440.792	0	0	0	8
440.799	0	0	0	6
440.807	1	0	0	3
440.814	0	0	0	0
440.821	0	0	0	0
440.828	0	0	0	0
440.836	0	0	0	0
440.843	0	0	0	0
440.85	1	0	0	0
440.858	2	0	0	0
440.865	0	0	0	0
440.872	5	0	0	0
440.88	7	2	0	0
440.887	7	2	0	0
440.894	2	0	0	0
440.902	0	0	0	0
440.909	0	0	0	0
440.916	0	0	0	0
440.923	0	0	0	0
440.931	0	0	0	0
440.938	0	0	0	0
440.945	0	0	2	0
440.953	0	0	2	0
440.96	0	0	0	0
440.967	3	0	0	0
440.975	6	0	0	0
440.982	3	0	0	0
440.989	0	0	0	0
440.996	0	0	0	0
441.004	0	0	0	0
441.011	0	0	0	0
441.018	0	0	0	0
441.026	0	0	0	0
441.033	0	0	0	0
441.04	1	0	0	0
441.048	3	0	1	0
441.055	1	0	0	0
441.062	0	0	0	0
441.069	0	0	0	0
441.077	0	0	0	0
441.084	0	0	0	0
441.091	0	1	0	2
441.099	0	5	0	0
441.106	0	2	3	0
441.113	0	0	2	0
441.121	0	0	2	0
441.128	0	0	0	1
441.135	0	0	0	0
441.143	0	0	0	0
441.15	0	0	1	0
441.157	0	0	0	0
441.164	0	1	0	2
441.172	4	3	0	0
441.179	8	5	0	0
441.186	2	3	0	0
441.194	0	0	0	0
441.201	0	0	0	0
441.208	0	0	0	0
441.216	2	0	0	0
441.223	4	0	0	0
441.23	1	0	0	0
441.238	2	0	0	0
441.245	2	4	0	0
441.252	0	6	0	0
441.259	0	3	0	0
441.267	0	0	0	0
441.274	0	0	1	5
441.281	0	0	1	2
441.289	0	0	0	0
441.296	0	0	0	0
441.303	0	0	0	0
441.311	3	0	0	0
441.318	1	0	0	2
441.325	3	0	0	1
441.332	1	0	0	1
441.34	0	0	0	0
441.347	0	0	0	0
441.354	0	0	0	0
441.362	17	0	1	0
441.369	33	0	12	0
441.376	40	3	12	1
441.384	34	5	3	2
441.391	27	7	11	3
441.398	16	15	23	2
441.406	11	19	26	5
441.413	17	10	31	15
441.42	37	6	30	14
441.427	37	9	19	15
441.435	37	5	11	10
441.442	16	2	4	3
441.449	2	3	1	8
441.457	0	3	1	12
441.464	0	1	0	11
441.471	5	1	0	7
441.479	4	0	0	7
441.486	3	0	1	5
441.493	1	0	4	4
441.501	0	0	0	1
441.508	0	0	2	0
441.515	0	0	5	0
441.522	3	0	3	0
441.53	3	0	1	0
441.537	1	0	0	4
441.544	0	0	0	3
441.552	0	1	0	1
441.559	0	0	0	0
441.566	0	1	0	0
441.574	0	0	0	0
441.581	0	0	0	1
441.588	0	0	0	2
441.596	0	0	0	0
441.603	0	0	0	0
441.61	0	0	0	0
441.617	0	0	0	1
441.625	0	0	0	0
441.632	0	0	0	0
441.639	0	0	0	0
441.647	0	0	0	0
441.654	0	0	0	3
441.661	0	0	0	10
441.669	1	0	0	9
441.676	0	0	0	0
441.683	0	0	0	0
441.691	5	0	0	0
441.698	11	0	0	0
441.705	6	0	0	0
441.713	1	0	0	0
441.72	0	0	0	0
441.727	0	0	0	0
441.734	0	0	0	0
441.742	0	0	1	0
441.749	0	0	0	0
441.756	0	0	0	0
441.764	0	0	0	0
441.771	0	0	0	0
441.778	0	0	0	0
441.786	0	0	0	0
441.793	0	0	0	0
441.8	0	0	0	0
441.808	0	0	0	0
441.815	0	0	0	0
441.822	0	0	1	0
441.829	0	0	0	1
441.837	0	1	0	7
441.844	0	4	0	2
441.851	0	0	0	0
441.859	3	0	0	0
441.866	1	0	0	0
441.873	1	0	0	0
441.881	4	0	0	0
441.888	5	0	0	0
441.895	1	0	0	0
441.903	0	0	0	4
441.91	15	0	0	1
441.917	16	0	0	0
441.925	9	0	0	0
441.932	3	0	0	0
441.939	0	0	0	0
441.946	0	0	0	0
441.954	0	0	0	0
441.961	0	0	1	0
441.968	6	0	0	0
441.976	11	0	0	0
441.983	9	0	0	0
441.99	5	0	0	0
441.998	1	0	0	2
442.005	0	0	0	0
442.012	0	1	0	0
442.02	0	6	0	0
442.027	0	2	0	0
442.034	0	0	0	0
442.042	0	0	0	0
442.049	0	1	0	0
442.056	0	0	0	0
442.063	0	0	0	0
442.071	0	0	0	0
442.078	0	0	0	0
442.085	0	0	0	0
442.093	2	0	0	0
442.1	3	0	0	0
442.107	0	0	0	0
442.115	0	0	0	0
442.122	0	0	0	3
442.129	0	0	0	0
442.137	0	4	0	0
442.144	0	2	0	0
442.151	0	1	0	0
442.159	2	0	0	0
442.166	10	0	0	0
442.173	10	0	0	0
442.18	4	0	0	2
442.188	0	0	3	4
442.195	2	1	4	2
442.202	4	0	3	0
442.21	4	0	0	0
442.217	2	3	0	0
442.224	0	4	2	0
442.232	0	2	5	0
442.239	4	0	8	0
442.246	3	0	6	0
442.254	0	0	4	0
442.261	0	0	2	0
442.268	0	0	1	0
442.276	0	0	0	0
442.283	0	0	0	0
442.29	0	0	1	0
442.297	2	0	0	0
442.305	0	0	2	0
442.312	0	0	1	0
442.319	0	0	0	0
442.327	2	0	0	0
442.334	0	0	0	0
442.341	0	0	0	0
442.349	0	0	0	0
442.356	1	0	0	0
442.363	2	0	0	1
442.371	0	1	0	0
442.378	6	3	0	0
442.385	11	0	0	0
442.393	10	0	4	0
442.4	2	2	4	1
442.407	3	10	8	2
442.415	15	22	12	0
442.422	22	16	15	0
442.429	9	6	17	1
442.436	3	4	10	4
442.444	1	9	3	5
442.451	1	6	0	1
442.458	0	5	2	4
[truncated: 71,731 more rows]
