# Supplementary material for: The fluid membrane determines mechanics of erythrocyte extracellular vesicles and is softened in hereditary spherocytosis
Source: Nat Commun. 2018 Nov 23;9:4960. doi: 10.1038/s41467-018-07445-x (PMC6251882; doi:10.1038/s41467-018-07445-x)
Supplement: Supplementary file 5 — Supplementary Data 2 [file 41467_2018_7445_MOESM5_ESM.xlsx]

## Sheet: Sheet1
Supplementary Data 2: Possitive ion MALDI-TOF peak assignment
m/z ratio	Assignment
703.6	SM 16:0 + H+
725.6	SM 16:0 + Na+
734.6	PC 16:0/16:0 + H+
756.6	PC 16:0/16:0 + Na+
758.6	PC 16:0/18:2 + H+
760.6	PC 16:0/18:1 + H+
772.6	GPC 18:0alkenyl/18:1acyl + H+
774.6	GPC 18:0alkenyl/18:0acyl + H+
776.6	GPC 18:0alkyl/18:0acyl + H+
782.6	PC 16:0/18:1 + Na+
788.6	PC 18:0/18:1 + H+
790.6	PC 18:0/18:0 + H+
794.6	GPC 18:0alkenyl/18:1acyl + Na+
796.6	GPC 18:0alkenyl/18:0acyl + Na+
798.6	GPC 18:0alkyl/18:0acyl + Na+
810.6	PC 18:0/20:4 + H+ and PC 18:0/18:1 + Na+
806.6	PC 16:0/22:6 + H+
812.6	PC 18:0/18:0 + Na+
813.6	SM 24:1 + Na+
815.6	SM 24:0 + Na+
